# Supplementary material for: Magnetite-Doped Activated Carbon Beads and Powder Derived from Chitosan for Adsorption of Emerging Contaminants in Drinkable Water
Source: Molecules. 2025 Nov 18;30(22):4443. doi: 10.3390/molecules30224443 (PMC12655546; doi:10.3390/molecules30224443)
Supplement: Supplementary file 1 [file molecules-30-04443-s001.zip]

Archive with 1 entries (1 files):
- molecules-3937050-supplementary.pdf
